# Supplementary material for: Quantitative Determination and Environmental Risk Assessment of 102 Chemicals of Emerging Concern in Wastewater-Impacted Rivers Using Rapid Direct-Injection Liquid Chromatography—Tandem Mass Spectrometry
Source: Molecules. 2021 Sep 7;26(18):5431. doi: 10.3390/molecules26185431 (PMC8466042; doi:10.3390/molecules26185431)
Supplement: Supplementary file 1 [file molecules-26-05431-s001.zip]

Archive with 1 entries (1 files):
- molecules-1359634-supplementary.pdf
